# Supplementary material for: Retrieval of Polyphenols Using Aqueous Two-Phase Systems Based on Ethyl Lactate and Organic Salts
Source: Molecules. 2025 Mar 30;30(7):1532. doi: 10.3390/molecules30071532 (PMC11990810; doi:10.3390/molecules30071532)
Supplement: Supplementary file 1 [file molecules-30-01532-s001.zip]

Archive with 1 entries (1 files):
- molecules-3547794-supplementary.pdf
